# Supplementary material for: Residue of Chlormequat and Regulatory Effects on the Specialized Metabolites of Astragali Radix
Source: Molecules. 2023 Sep 22;28(19):6754. doi: 10.3390/molecules28196754 (PMC10574182; doi:10.3390/molecules28196754)
Supplement: Supplementary file 1 [file molecules-28-06754-s001.zip]

Archive with 1 entries (1 files):
- molecules-2590603-supplementary.pdf
